# Supplementary material for: Transcriptome analysis of Aeromonas hydrophila infected hybrid sturgeon (Huso dauricus×Acipenser schrenckii)
Source: Sci Rep. 2018 Dec 18;8:17925. doi: 10.1038/s41598-018-36376-2 (PMC6298973; doi:10.1038/s41598-018-36376-2)
Supplement: Supplementary file 1 — Supplementary Dataset 1 [file 41598_2018_36376_MOESM1_ESM.xlsx]

## Sheet: Sheet1
Transcriptome analysis of Aeromonas hydrophila infected hybrid sturgeon (Huso dauricus × Acipenser schrenckii)
Nan Jiang, Yuding Fan, Yong Zhou, Weiling Wang, Jie Ma, Lingbing Zeng*.
Supplemental Table S1
Enrichment analysis of KEGG pathway.
Pathway	Cluster frequency	ID	P value	Genes
Metabolic pathways	90/640	ko01100	0.00673426	CL4173.Contig1_All, CL15291.Contig5_All, CL15253.Contig2_All, Unigene18756_All, Unigene27956_All, CL4430.Contig3_All, CL11588.Contig4_All, Unigene73833_All, CL26902.Contig1_All, CL1124.Contig6_All, CL5679.Contig5_All, Unigene13432_All, CL8706.Contig3_All, Unigene53576_All, Unigene41104_All, CL18807.Contig3_All, Unigene53273_All, CL25040.Contig3_All, Unigene82659_All, CL7035.Contig2_All, CL5679.Co…
Phagosome	57/640	ko04145	1.7983e-20	Unigene88060_All, Unigene59124_All, Unigene91192_All, Unigene7236_All, Unigene6578_All, CL8987.Contig2_All, Unigene22807_All, CL8987.Contig4_All, CL5583.Contig3_All, CL3648.Contig2_All, CL6920.Contig3_All, CL41.Contig16_All, CL6920.Contig5_All, CL12904.Contig1_All, Unigene10283_All, Unigene74025_All, CL17607.Contig2_All, Unigene87158_All, CL8987.Contig3_All, CL17055.Contig1_All, CL6920.Contig1_Al…
Amoebiasis	55/640	ko05146	1.08288e-13	Unigene88598_All, Unigene34749_All, CL12506.Contig3_All, Unigene91192_All, Unigene8814_All, Unigene15984_All, CL8987.Contig2_All, CL7568.Contig1_All, CL8987.Contig4_All, CL219.Contig3_All, CL12506.Contig2_All, CL17538.Contig1_All, CL25821.Contig3_All, Unigene32708_All, CL6920.Contig3_All, Unigene25777_All, CL6920.Contig5_All, Unigene74025_All, CL8987.Contig3_All, CL17055.Contig1_All, CL5726.Conti…
Tuberculosis	50/640	ko05152	1.27113e-12	Unigene88598_All, Unigene33876_All, Unigene7236_All, CL5262.Contig1_All, CL2927.Contig1_All, Unigene15984_All, CL8987.Contig2_All, Unigene5003_All, CL8987.Contig4_All, CL5583.Contig3_All, CL6920.Contig3_All, CL6920.Contig5_All, Unigene74025_All, Unigene19766_All, CL8987.Contig3_All, CL17055.Contig1_All, CL6920.Contig1_All, Unigene83861_All, CL17055.Contig2_All, Unigene30667_All, Unigene12577_All,…
Rheumatoid arthritis	44/640	ko05323	7.49731e-24	CL12506.Contig3_All, Unigene7236_All, Unigene30791_All, Unigene15984_All, CL8987.Contig2_All, CL8987.Contig4_All, Unigene48960_All, CL12506.Contig2_All, CL17538.Contig1_All, CL6920.Contig3_All, CL6920.Contig5_All, Unigene74025_All, CL8987.Contig3_All, CL17055.Contig1_All, CL6920.Contig1_All, Unigene83861_All, CL17055.Contig2_All, Unigene49001_All, CL8222.Contig4_All, CL23561.Contig2_All, CL6920.C…
Influenza A	42/640	ko05164	6.02877e-08	Unigene88598_All, CL27267.Contig5_All, CL12506.Contig3_All, Unigene46523_All, Unigene7236_All, Unigene59303_All, Unigene15984_All, CL12506.Contig2_All, CL3721.Contig1_All, CL17538.Contig1_All, Unigene41128_All, CL25900.Contig2_All, CL12904.Contig1_All, CL10963.Contig1_All, Unigene19766_All, CL16914.Contig1_All, Unigene83861_All, Unigene30667_All, CL27267.Contig6_All, Unigene16011_All, CL23561.Con…
Transcriptional misregulation in cancer	42/640	ko05202	2.27456e-07	CL12506.Contig3_All, Unigene15984_All, CL8987.Contig2_All, CL12962.Contig2_All, CL8987.Contig4_All, CL20108.Contig2_All, CL12506.Contig2_All, CL17538.Contig1_All, Unigene1239_All, CL6920.Contig3_All, Unigene47069_All, CL6920.Contig5_All, Unigene74025_All, Unigene60761_All, CL8987.Contig3_All, CL17055.Contig1_All, CL5726.Contig2_All, CL6920.Contig1_All, CL17055.Contig2_All, Unigene8996_All, CL8222…
Cytokine-cytokine receptor interaction	42/640	ko04060	3.61218e-12	Unigene88598_All, CL12506.Contig3_All, Unigene53249_All, Unigene46523_All, CL315.Contig1_All, CL22619.Contig2_All, Unigene15984_All, CL12506.Contig2_All, CL17538.Contig1_All, Unigene31777_All, CL22686.Contig2_All, CL6743.Contig2_All, CL19370.Contig1_All, CL24817.Contig1_All, CL5298.Contig1_All, CL5726.Contig2_All, CL23561.Contig2_All, Unigene15983_All, Unigene37911_All, CL2608.Contig3_All, CL2608…
Hematopoietic cell lineage	42/640	ko04640	4.27971e-20	Unigene7236_All, Unigene41283_All, Unigene15984_All, CL8987.Contig2_All, CL8987.Contig4_All, CL6920.Contig3_All, CL19370.Contig1_All, CL25900.Contig2_All, CL6920.Contig5_All, Unigene74025_All, CL8987.Contig3_All, CL17055.Contig1_All, CL5726.Contig2_All, CL6920.Contig1_All, Unigene83861_All, Unigene7683_All, CL17055.Contig2_All, CL8222.Contig4_All, CL2313.Contig1_All, CL23561.Contig2_All, CL6920.C…
NF-kappa B signaling pathway	40/640	ko04064	3.23729e-11	CL12506.Contig3_All, CL15195.Contig1_All, CL2927.Contig1_All, CL8987.Contig2_All, CL8987.Contig4_All, CL12506.Contig2_All, CL26758.Contig7_All, CL17538.Contig1_All, CL6920.Contig3_All, CL6920.Contig5_All, Unigene74025_All, CL8987.Contig3_All, CL17055.Contig1_All, CL6920.Contig1_All, CL13804.Contig2_All, CL17055.Contig2_All, Unigene67731_All, CL8222.Contig4_All, CL23561.Contig2_All, CL6920.Contig2…
Epstein-Barr virus infection	40/640	ko05169	0.000100295	Unigene88060_All, Unigene7236_All, CL2927.Contig1_All, Unigene6578_All, CL8987.Contig2_All, CL8987.Contig4_All, CL219.Contig3_All, CL6920.Contig3_All, CL6920.Contig5_All, Unigene74025_All, Unigene87158_All, Unigene19766_All, CL8987.Contig3_All, CL17055.Contig1_All, CL6920.Contig1_All, CL13804.Contig2_All, Unigene352_All, Unigene83861_All, CL17055.Contig2_All, Unigene30667_All, CL8222.Contig4_All,…
Staphylococcus aureus infection	39/640	ko05150	4.7406e-24	Unigene59124_All, Unigene91192_All, Unigene7236_All, CL22479.Contig2_All, CL8987.Contig2_All, CL8987.Contig4_All, CL2836.Contig1_All, CL3648.Contig2_All, CL6920.Contig3_All, Unigene51971_All, CL6920.Contig5_All, Unigene74025_All, CL17607.Contig2_All, CL8987.Contig3_All, Unigene36954_All, CL17055.Contig1_All, CL6920.Contig1_All, Unigene83861_All, CL17055.Contig2_All, CL2836.Contig5_All, CL8222.Con…
